# Supplementary material for: Mitochondrial Side Effects of Surgical Prophylactic Antibiotics Ceftriaxone and Rifaximin Lead to Bowel Mucosal Damage
Source: Int J Mol Sci. 2022 May 3;23(9):5064. doi: 10.3390/ijms23095064 (PMC9103148; doi:10.3390/ijms23095064)
Supplement: Supplementary file 1 [file ijms-23-05064-s001.zip]

Archive with 1 entries (1 files):
- ijms-1680306-supplementary.pdf
